# Supplementary material for: Exploration of the Neuromodulatory Properties of Fyn and GSK-3β Kinases Exploiting 7‑Azaindole-Based Inhibitors
Source: J Med Chem. 2025 Aug 8;68(16):17130–54. doi: 10.1021/acs.jmedchem.5c00629 (PMC12406253; doi:10.1021/acs.jmedchem.5c00629)
Supplement: Supplementary file 2 [file jm5c00629_si_002.csv]

Compound_ID	SMILES	GSK-3beta IC50 (µM) or (% Inhibition @ 50 µM)	Fyn IC50 (µM) or (% Inhibition @ 50 µM)	Papp (10-6 cm/s)
I	NC1=NC(C2=CNC3=NC=CC=C32)=CS1.Br	6.84 ± 0.17	(47.2 ± 0.5)
1	CNC1=NC(C2=CNC3=NC=CC=C32)=CS1.Br	(65.8 ± 2.5)	(22.3 ± 1.4)
2	CCCCNC1=NC(C2=CNC3=NC=CC=C32)=CS1.Br	(54.9 ± 3.6)	n.i.
3	COCCNC1=NC(C2=CNC3=NC=CC=C32)=CS1.Br	(58.8 ± 7.6)	(41.7 ± 3.7)
4	C=CCNC1=NC(C2=CNC3=NC=CC=C32)=CS1.Br	(61.6 ± 7.2)	(28.5 ± 4.0)
5	C12=NC=CC=C1C(C3=CSC(NC4CCCCC4)=N3)=CN2.Br	(37.4 ± 1.7)	n.i.
6	C12=NC=CC=C1C(C3=CSC(NC4=CC=CC=C4)=N3)=CN2.Br	7.47 ± 0.32	(40.0 ± 7.2)
7	C12=NC=CC=C1C(C3=CSC(NCC4=CC=CC=C4)=N3)=CN2.Br	1.80 ± 0.59	2.04 ± 0.53
8	C12=NC=CC=C1C(C3=CSC(NC4=C(C=CC=C5)C5=CC=C4)=N3)=CN2.Br	(5.1 ± 1.7)	n.i.
9	ClC(C=CC=C1)=C1NC2=NC(C3=CNC4=NC=CC=C43)=CS2.Br	(32.7 ± 3.8)	(55.0 ± 8.9)
10	C12=NC=CC=C1C(C3=CSC(NC4=NC=CC=C4)=N3)=CN2.Br	(24.1 ± 1.9)	(3.7 ± 1.3)
11	CC(C=C1)=CC=C1NC2=NC(C3=CNC4=NC=CC=C43)=CS2.Br	(50.1 ± 0.9)	n.i.
12	COC(C=C1)=CC=C1NC2=NC(C3=CNC4=NC=CC=C43)=CS2.Br	(34.6 ± 1.7)	n.i.
13	ClC(C=C1)=CC=C1NC2=NC(C3=CNC4=NC=CC=C43)=CS2.Br	(14.8 ± 1.8)	n.i.
14	O=[N+](C(C=C1)=CC=C1NC2=NC(C3=CNC4=NC=CC=C43)=CS2)[O-].Br	(8.0 ± 1.3)	n.i.
15	CN(C)C(C=C1)=CC=C1NC2=NC(C3=CNC4=NC=CC=C43)=CS2.Br	10.0 ± 0.26	(11.4 ± 0.2)
16	NC(C=C1)=CC=C1NC2=NC(C3=CNC4=NC=CC=C43)=CS2	6.83 ± 0.03	(42.9 ± 1.4)
17	COC(C=CC=C1)=C1CNC2=NC(C3=CNC4=NC=CC=C43)=CS2.Br	22.30 ± 4.36	7.29 ± 1.03
18	ClC(C=CC=C1)=C1CNC2=NC(C3=CNC4=NC=CC=C43)=CS2.Br	4.16 ± 0.95	5.37 ± 1.29
19	ClC1=CC=CC(CNC2=NC(C3=CNC4=NC=CC=C43)=CS2)=C1.Br	1.57 ± 0.31	4.71 ± 0.55
20	ClC(C=C1)=CC=C1CNC2=NC(C3=CNC4=NC=CC=C43)=CS2.Br	2.67 ± 0.09	n.i.
21	FC(C=C1)=CC=C1CNC2=NC(C3=CNC4=NC=CC=C43)=CS2.Br	2.09 ± 0.15	7.10 ± 0.47
22	CC(C=C1)=CC=C1CNC2=NC(C3=CNC4=NC=CC=C43)=CS2.Br	(77.1 ± 4.7)*	n.d.
23	COC(C=C1)=CC=C1CNC2=NC(C3=CNC4=NC=CC=C43)=CS2.Br	2.56 ± 0.09	n.d.
24	O=[N+](C(C=C1)=CC=C1CNC2=NC(C3=CNC4=NC=CC=C43)=CS2)[O-].Br	0.47 ± 0.03	5.21 ± 0.51
25	NC(C=C1)=CC=C1CNC2=NC(C3=CNC4=NC=CC=C43)=CS2.Br	2.37 ± 0.32	18.5 ± 2.49
26	CN(C)C(C=C1)=CC=C1CNC2=NC(C3=CNC4=NC=CC=C43)=CS2.Br	n.d.	n.d.
27	C12=NC=CC=C1C(C3=CSC(NCC4=CC=NC=C4)=N3)=CN2.Br	0.28 ± 0.07	3.48 ± 0.68
28	ClC1=NC=CC(CNC2=NC(C3=CNC4=NC=CC=C43)=CS2)=C1.Br	0.038 ± 0.006	0.71 ± 0.09	12.4 ± 1.13
29	C12=NC=CC=C1C(C3=CSC(NCC4=NC=CC=N4)=N3)=CN2.Br	9.50 ± 0.30	15.00 ± 1.26
30	C12=NC=CC=C1C(C3=CSC(NCC4=CN=CC=N4)=N3)=CN2.Br	2.70 ± 0.83	7.39 ± 0.37
31	C12=NC=CC=C1C(C3=CSC(NCCC4=CC=CC=C4)=N3)=CN2.Br	7.50 ± 1.29	n.d.
32	O=C(C1=CC=CC=C1)NC2=NC(C3=CNC4=NC=CC=C43)=CS2.Br	n.d.	n.i.
33	CN(CC1=CC=CC=C1)C2=NC(C3=CNC4=NC=CC=C43)=CS2.Br	2.45 ± 0.54	n.i.
34	C12=CC=CC=C1C(C3=CSC(NCC4=CC=CC=C4)=N3)=CN2.Br	n.i.	n.i.
35	ClC1=C(NC=C2C3=CSC(NCC4=CC=CC=C4)=N3)C2=CC=C1.Br	(9.8 ± 2.0)	n.i.
36	CN1C2=NC=CC=C2C(C3=CSC(NCC4=CC=CC=C4)=N3)=C1.Br	(4.0 ± 0.3)	n.i.
37	C=CCN1C2=NC=CC=C2C(C3=CSC(NCC4=CC=CC=C4)=N3)=C1.Br	(5.7 ± 0.7)	n.i.
38	BrC1=CN=C(NC=C2C3=CSC(NCC4=CC=CC=C4)=N3)C2=C1.Br	n.d.	0.55 ± 0.02
39	CC1=C(N=C(NCC2=CC=CC=C2)S1)C3=CNC4=NC=CC=C43.Br	15.60 ± 3.47	0.39 ± 0.11
40	C12=NC=CC=C1C(C3=NN=C(NCC4=CC=CC=C4)S3)=CN2	0.020 ± 0.003	n.d.
41	CC1=C(N=C(NCC2=CC=CC=C2)S1)C3=CNC4=NC=C(Br)C=C43.Br	n.d.	0.05 ± 0.01
42	CC1=C(N=C(NCC2=CC=NC=C2)S1)C3=CNC4=NC=CC=C43.Br	2.49 ± 0.29	0.20 ± 0.02
43	CC1=C(N=C(NCC2=CC(Cl)=NC=C2)S1)C3=CNC4=NC=CC=C43.Br	0.61 ± 0.02	0.044 ± 0.003	32 ± 5.38
	*Percentage of inhibition at the highest dose tested (100 µM) is shown for compounds that did not reach a full dose-response for poor solubility in assay buffer.
	n.i. = no inhibition.
	n.d. = not determined (IC50 was not calculated for compounds with a percentage of inhibition lower than 60% at 50 µM).
